# Supplementary material for: Axial Identity of Spinal Cord Neural Progenitor Cell Grafts Is Dispensable for Regeneration and Functional Recovery After Spinal Cord Injury
Source: Cells. 2026 Mar 11;15(6):497. doi: 10.3390/cells15060497 (PMC13024784; doi:10.3390/cells15060497)
Supplement: Supplementary file 1 [file cells-15-00497-s001.zip]

Archive with 1 entries (1 files):
- cells-4153875-supplementary.pdf
